# Supplementary material for: Beyond Information Provision: Analysis of the Roles of Structure and Agency in COVID-19 Vaccine Confidence in Ethnic Minority Communities
Source: Int J Environ Res Public Health. 2023 Nov 1;20(21):7008. doi: 10.3390/ijerph20217008 (PMC10650583; doi:10.3390/ijerph20217008)
Supplement: Supplementary file 1 [file ijerph-20-07008-s001.zip]

Archive with 2 entries (2 files):
- File S1 Topic guide_professionals.pdf
- File S2 The topic guide for members of the public.pdf
